# Supplementary material for: Pandanus amaryllifolius Exhibits In Vitro Anti-Amyloidogenic Activity and Promotes Neuroprotective Effects in Amyloid-β-Induced SH-SY5Y Cells
Source: Nutrients. 2022 Sep 24;14(19):3962. doi: 10.3390/nu14193962 (PMC9571295; doi:10.3390/nu14193962)
Supplement: Supplementary file 1 [file nutrients-14-03962-s001.zip]

Archive with 1 entries (1 files):
- nutrients-1888541-supplementary.pdf
